# Supplementary material for: Outcomes of Different Regimens of Rivaroxaban and Aspirin in Cardiovascular Diseases: A Network Meta-Analysis
Source: J Clin Med. 2025 May 14;14(10):3437. doi: 10.3390/jcm14103437 (PMC12112727; doi:10.3390/jcm14103437)
Supplement: Supplementary file 1 [file jcm-14-03437-s001.zip]

Archive with 1 entries (1 files):
- jcm-3616240-supplementary.pdf
